# Supplementary material for: A Novel Effector Protein SsERP1 Inhibits Plant Ethylene Signaling to Promote Sclerotinia sclerotiorum Infection
Source: J Fungi (Basel). 2021 Oct 1;7(10):825. doi: 10.3390/jof7100825 (PMC8537369; doi:10.3390/jof7100825)
Supplement: Supplementary file 1 [file jof-07-00825-s001.zip]

Archive with 1 entries (1 files):
- jof-1385941-supplementary.pdf
